# Supplementary material for: Population analysis of Vibrio parahaemolyticus originating from different geographical regions demonstrates a high genetic diversity
Source: BMC Microbiol. 2014 Mar 8;14:59. doi: 10.1186/1471-2180-14-59 (PMC4015679; doi:10.1186/1471-2180-14-59)
Supplement: Additional file 2: Tables S2 — AA-MLST profiles and properties of each allele on peptide level (numbers, sequences and frequencies). [file 1471-2180-14-59-S2.xlsx]

## Sheet: pST
	Allelic Profile							assigned to this pST
pST	p_dnaE	p_gyrB	p_recA	p_dtdS	p_pntA	p_pyrC	p_tnaA	Number of STs	% of STs	STs
1	1	1	1	1	1	1	1	142	24.3151	20, 22, 23, 24, 25, 26, 27, 29, 43, 46, 47, 51, 54, 56, 57, 60, 61, 62, 84, 91, 96, 97, 98, 99, 104, 105, 116, 117, 118, 120, 123, 131, 136, 137, 150, 185, 190, 195, 218, 222, 223, 225, 237, 240, 241, 244, 246, 247, 257, 263, 267, 273, 280, 283, 285, 290, 292, 294, 300, 302, 310, 311, 312, 319, 330, 333, 335, 336, 337, 350, 354, 355, 365, 370, 378, 384, 397, 399, 410, 419, 420, 422, 424, 432, 441…
2	2	1	1	1	1	1	1	127	21.7466	2, 3, 5, 10, 11, 12, 17, 42, 63, 67, 72, 74, 76, 80, 85, 86, 88, 112, 121, 189, 192, 196, 197, 200, 216, 219, 220, 232, 243, 249, 256, 258, 260, 261, 268, 271, 274, 277, 279, 281, 288, 295, 305, 308, 317, 320, 323, 327, 331, 339, 343, 344, 345, 356, 363, 366, 372, 380, 385, 391, 392, 400, 403, 406, 407, 409, 415, 423, 425, 428, 430, 431, 433, 434, 435, 436, 438, 439, 443, 448, 456, 458, 461, 466,…
3	1	1	1	1	1	2	1	28	4.79452	21, 36, 37, 39, 59, 101, 122, 138, 162, 328, 332, 352, 394, 411, 444, 483, 511, 512, 516, 539, 684, 692, 694, 702, 715, 774, 778, 784
4	1	1	1	1	1	3	1	26	4.45205	8, 81, 89, 100, 106, 154, 224, 282, 301, 304, 325, 326, 341, 374, 383, 390, 395, 413, 473, 476, 482, 510, 649, 755, 767, 781
5	2	1	1	1	1	2	1	17	2.91096	73, 198, 227, 229, 233, 238, 358, 377, 404, 493, 513, 518, 519, 525, 644, 689, 705
6	1	1	1	1	1	1	2	13	2.22603	28, 30, 95, 102, 135, 309, 313, 314, 315, 405, 412, 455, 760
7	2	1	1	1	1	3	1	11	1.88356	93, 107, 124, 194, 235, 293, 340, 389, 416, 437, 528
8	1	1	1	1	1	1	3	8	1.36986	32, 34, 35, 77, 306, 307, 316, 334
9	1	1	1	1	2	1	1	7	1.19863	52, 68, 254, 269, 289, 291, 367
10	1	1	1	1	1	5	1	6	1.0274	58, 64, 114, 351, 375, 771
11	1	1	1	1	1	4	1	6	1.0274	79, 139, 253, 382, 471, 789
12	1	1	1	1	1	8	1	5	0.856164	115, 296, 373, 683, 686
13	1	1	1	1	4	1	1	4	0.684932	284, 503, 640, 710
14	2	1	1	1	4	1	1	4	0.684932	697, 707, 709, 728
15	1	1	1	1	1	6	1	3	0.513699	252, 386, 467
16	1	1	1	1	1	10	1	3	0.513699	125, 654, 671
17	1	1	1	1	1	12	1	3	0.513699	141, 142, 727
18	1	1	1	1	3	1	1	3	0.513699	49, 53, 221
19	2	1	1	1	1	7	1	3	0.513699	6, 481, 646
20	2	1	1	1	2	3	1	3	0.513699	66, 396, 693
21	2	1	1	1	3	2	1	3	0.513699	4, 13, 700
22	2	1	1	1	6	1	1	3	0.513699	191, 360, 523
23	1	1	1	1	1	9	1	2	0.342466	217, 524
24	1	1	1	1	3	2	1	2	0.342466	50, 90
25	1	1	1	1	7	1	1	2	0.342466	109, 110
26	2	1	1	1	1	1	4	2	0.342466	41, 199
27	2	1	1	1	1	6	1	2	0.342466	297, 712
28	2	1	1	1	1	11	1	2	0.342466	15, 255
29	2	1	1	1	1	14	1	2	0.342466	757, 769
30	2	1	1	1	5	1	5	2	0.342466	83, 264
31	3	1	1	1	1	1	1	2	0.342466	69, 484
32	5	1	1	1	1	1	1	2	0.342466	242, 648
33	6	1	1	1	1	1	1	2	0.342466	78, 236
34	7	1	1	1	1	13	1	2	0.342466	133, 322
35	1	1	1	1	1	1	6	1	0.171233	143
36	1	1	1	1	1	1	9	1	0.171233	353
37	1	1	1	1	1	1	11	1	0.171233	44
38	1	1	1	1	1	1	12	1	0.171233	75
39	1	1	1	1	1	1	20	1	0.171233	402
40	1	1	1	1	1	1	23	1	0.171233	717
41	1	1	1	1	1	1	25	1	0.171233	756
42	1	1	1	1	1	2	2	1	0.171233	129
43	1	1	1	1	1	2	3	1	0.171233	324
44	1	1	1	1	1	2	16	1	0.171233	245
45	1	1	1	1	1	3	8	1	0.171233	250
46	1	1	1	1	1	7	1	1	0.171233	108
47	1	1	1	1	1	11	1	1	0.171233	262
48	1	1	1	1	1	13	1	1	0.171233	765
49	1	1	1	1	1	15	1	1	0.171233	113
50	1	1	1	1	1	16	1	1	0.171233	329
51	1	1	1	1	1	17	4	1	0.171233	446
52	1	1	1	1	1	17	22	1	0.171233	643
53	1	1	1	1	1	20	1	1	0.171233	272
54	1	1	1	1	1	21	1	1	0.171233	542
55	1	1	1	1	1	27	2	1	0.171233	103
56	1	1	1	1	1	30	1	1	0.171233	230
57	1	1	1	1	1	31	1	1	0.171233	298
58	1	1	1	1	1	33	1	1	0.171233	361
59	1	1	1	1	1	34	1	1	0.171233	369
60	1	1	1	1	1	36	1	1	0.171233	408
61	1	1	1	1	2	1	14	1	0.171233	130
62	1	1	1	1	2	2	1	1	0.171233	19
63	1	1	1	1	2	3	17	1	0.171233	275
64	1	1	1	1	2	9	1	1	0.171233	299
65	1	1	1	1	8	3	1	1	0.171233	127
66	1	1	1	1	9	1	1	1	0.171233	475
67	1	1	1	1	11	1	1	1	0.171233	276
68	1	1	1	1	12	1	1	1	0.171233	338
69	1	1	1	1	13	1	1	1	0.171233	401
70	1	1	1	1	19	2	1	1	0.171233	38
71	1	1	1	1	20	1	1	1	0.171233	119
72	1	1	1	1	21	1	1	1	0.171233	180
73	1	1	1	1	23	1	1	1	0.171233	215
74	1	1	1	1	24	1	1	1	0.171233	226
75	1	1	1	1	26	2	2	1	0.171233	231
76	1	1	1	1	28	2	1	1	0.171233	287
77	1	1	1	1	29	32	1	1	0.171233	357
78	1	1	1	1	30	1	1	1	0.171233	359
79	1	1	1	1	35	3	24	1	0.171233	718
80	1	1	1	2	1	1	1	1	0.171233	362
81	1	1	1	4	1	1	3	1	0.171233	33
82	1	1	1	5	1	1	1	1	0.171233	45
83	1	1	1	6	1	1	1	1	0.171233	94
84	1	1	1	7	1	1	1	1	0.171233	188
85	1	1	1	9	1	1	1	1	0.171233	398
86	1	1	4	1	1	1	1	1	0.171233	18
87	1	1	5	1	1	1	2	1	0.171233	31
88	1	1	6	1	3	1	1	1	0.171233	70
89	1	1	8	1	9	1	1	1	0.171233	477
90	1	1	9	1	1	1	1	1	0.171233	509
91	1	4	1	1	1	2	7	1	0.171233	65
92	1	6	1	1	16	24	1	1	0.171233	48
93	2	1	1	1	1	1	2	1	0.171233	71
94	2	1	1	1	1	1	5	1	0.171233	82
95	2	1	1	1	1	1	6	1	0.171233	723
96	2	1	1	1	1	1	9	1	0.171233	393
97	2	1	1	1	1	1	15	1	0.171233	266
98	2	1	1	1	1	1	18	1	0.171233	349
99	2	1	1	1	1	1	19	1	0.171233	387
100	2	1	1	1	1	1	21	1	0.171233	426
101	2	1	1	1	1	2	2	1	0.171233	134
102	2	1	1	1	1	2	6	1	0.171233	248
103	2	1	1	1	1	2	8	1	0.171233	193
104	2	1	1	1	1	3	7	1	0.171233	381
105	2	1	1	1	1	4	1	1	0.171233	87
106	2	1	1	1	1	9	1	1	0.171233	442
107	2	1	1	1	1	10	1	1	0.171233	278
108	2	1	1	1	1	15	1	1	0.171233	508
109	2	1	1	1	1	16	1	1	0.171233	228
110	2	1	1	1	1	22	1	1	0.171233	515
111	2	1	1	1	1	23	1	1	0.171233	16
112	2	1	1	1	1	25	1	1	0.171233	14
113	2	1	1	1	1	28	1	1	0.171233	128
114	2	1	1	1	1	29	1	1	0.171233	126
115	2	1	1	1	1	35	1	1	0.171233	379
116	2	1	1	1	1	38	1	1	0.171233	497
117	2	1	1	1	1	39	1	1	0.171233	489
118	2	1	1	1	1	40	1	1	0.171233	533
119	2	1	1	1	1	41	1	1	0.171233	766
120	2	1	1	1	2	1	1	1	0.171233	371
121	2	1	1	1	2	1	2	1	0.171233	464
122	2	1	1	1	2	1	10	1	0.171233	342
123	2	1	1	1	2	2	1	1	0.171233	543
124	2	1	1	1	4	3	1	1	0.171233	470
125	2	1	1	1	5	1	1	1	0.171233	1
126	2	1	1	1	8	37	1	1	0.171233	449
127	2	1	1	1	10	1	1	1	0.171233	414
128	2	1	1	1	14	1	1	1	0.171233	417
129	2	1	1	1	15	1	1	1	0.171233	544
130	2	1	1	1	17	1	4	1	0.171233	40
131	2	1	1	1	22	1	1	1	0.171233	321
132	2	1	1	1	25	1	1	1	0.171233	234
133	2	1	1	1	27	1	1	1	0.171233	270
134	2	1	1	1	32	1	1	1	0.171233	452
135	2	1	1	1	33	1	1	1	0.171233	517
136	2	1	1	1	34	1	1	1	0.171233	673
137	2	1	1	2	1	1	1	1	0.171233	534
138	2	1	1	3	1	18	1	1	0.171233	505
139	2	1	1	8	1	1	1	1	0.171233	364
140	2	1	2	1	1	1	1	1	0.171233	265
141	2	1	3	1	1	1	1	1	0.171233	251
142	2	1	7	1	31	14	1	1	0.171233	388
143	2	2	1	1	1	1	1	1	0.171233	239
144	2	2	1	1	1	4	1	1	0.171233	9
145	2	3	1	1	1	1	1	1	0.171233	440
146	2	3	1	1	1	6	1	1	0.171233	459
147	2	5	1	1	18	7	1	1	0.171233	7
148	2	7	1	1	1	1	13	1	0.171233	531
149	3	1	1	1	1	5	1	1	0.171233	368
150	3	1	2	1	1	1	1	1	0.171233	527
151	4	1	1	1	1	1	1	1	0.171233	759
152	4	1	1	1	1	6	1	1	0.171233	762
153	4	1	1	1	1	19	2	1	0.171233	318
154	4	1	1	1	1	26	1	1	0.171233	111
155	5	1	1	1	1	2	1	1	0.171233	495
156	5	1	1	1	1	4	1	1	0.171233	55
157	8	1	1	1	1	1	1	1	0.171233	259
158	9	1	1	1	1	1	1	1	0.171233	758
159	10	1	1	1	1	1	1	1	0.171233	303
160	11	1	1	1	1	3	1	1	0.171233	286
161	12	1	1	1	1	3	1	1	0.171233	348
162	13	1	1	1	1	1	1	1	0.171233	376
163	14	1	1	1	1	1	1	1	0.171233	478
164	15	1	1	3	1	18	1	1	0.171233	720
165	1	1	1	1	1	40	1	1	0.171233	779
166	1	1	1	1	29	1	1	1	0.171233	782
								584

## Sheet: p_dnaE
	present in
p_tnaA	Number of pSTs	Number of STs	Number of alleles	Nucleotide alleles	Sequence
1	77	323	104	2, 14, 15, 16, 17, 18, 19, 20, 21, 23, 24, 25, 26, 27, 28, 29, 30, 31, 33, 34, 35, 36, 37, 39, 40, 41, 45, 47, 49, 50, 52, 53, 54, 55, 57, 58, 59, 60, 61, 63, 64, 70, 71, 79, 80, 81, 85, 89, 91, 95, 96, 99, 100, 105, 106, 108, 110, 111, 112, 115, 116, 118, 120, 126, 128, 130, 131, 134, 135, 137, 139, 140, 142, 143, 146, 149, 152, 153, 154, 155, 157, 159, 165, 166, 169, 170, 172, 175, 176, 177, 18…	DIPEALENSVEIAKRCNVTVRLGEYFLPAFPTEGMEETEFLVMKSREGLEERLEFLFPDEEERKKRRPEYDERLQIELDVINQMGFPGYFLIVMEFIQWSKDNAIPVGPGRGSGAGSLVAYALKITDLDPLEYDLLFERFLNPERVSMPDFDVDFCMDKRDQVIDHVAEMYGRDAVSQIITFGTM
2	69	237	72	1, 3, 4, 5, 6, 7, 8, 9, 10, 11, 12, 13, 22, 38, 42, 44, 48, 51, 62, 69, 73, 82, 83, 84, 92, 93, 94, 97, 98, 101, 102, 103, 107, 109, 117, 119, 121, 123, 127, 129, 132, 133, 138, 141, 144, 145, 147, 150, 156, 158, 161, 162, 163, 167, 168, 171, 173, 174, 178, 179, 181, 182, 186, 188, 189, 190, 194, 196, 221, 230, 232, 233	DIPEALENSVEIAKRCNVTVRLGEYFLPAFPTEGMEETEFLVMKSREGLEERLEFLFPNEEERKKRRPEYDERLQIELDVINQMGFPGYFLIVMEFIQWSKDNAIPVGPGRGSGAGSLVAYALKITDLDPLEYDLLFERFLNPERVSMPDFDVDFCMDKRDQVIDHVAEMYGRDAVSQIITFGTM
3	3	4	1	43	DIPEALENSVEIAKRCNVTVRLGEYFLPAFPTEGMKETEFLVMKSREGLEERLEFLFPDEEERKKRRPEYDERLQIELDVINQMGFPGYFLIVMEFIQWSKDNAIPVGPGRGSGAGSLVAYALKITDLDPLEYDLLFERFLNPERVSMPDFDVDFCMDKRDQVIDHVAEMYGRDAVSQIITFGTM
4	4	4	3	56, 239, 240	DIPEALENSVEIAKRCNVTVRLGEYFLPAFPTEGMEETEFLVMKSREGLEERLEFLFPEEEERKKRRPEYDERLQIELDVINQMGFPGYFLIVMEFIQWSKDNAIPVGPGRGSGAGSLVAYALKITDLDPLEYDLLFERFLNPERVSMPDFDVDFCMDKRDQVIDHVAEMYGRDAVSQIITFGTM
5	3	4	4	32, 113, 192, 228	DIPEALENSVEIAKRCNVTVRLGEYFLPAFPTEGMEETEFLVMKSREGLEERLEFLFPDVEERKKRRPEYDERLQIELDVINQMGFPGYFLIVMEFIQWSKDNAIPVGPGRGSGAGSLVAYALKITDLDPLEYDLLFERFLNPERVSMPDFDVDFCMDKRDQVIDHVAEMYGRDAVSQIITFGTM
6	1	2	2	46, 114	DIPEALENSVEIAKRCNVTVRLGEYFLPAFPTEGMEETEFLVMKSREGLEERLEFLFPDEEERRKRRPEYDERLQIELDVINQMGFPGYFLIVMEFIQWSKDNAIPVGPGRGSGAGSLVAYALKITDLDPLEYDLLFERFLNPERVSMPDFDVDFCMDKRDQVIDHVAEMYGRDAVSQIITFGTM
7	1	2	1	86	DIPEALENSVEIAKRCNVTVRLGEYFLPAFPTEGMEETEFLVMKSREGLEERLEFLFPNEEERKKRRPEYDERLQIELDVINQMGFPGYFLIVMEFIQWSKDNAIPVGPGRGSGAGSLVAYALKITDLDPLEYDLLFERFLNPERISMPDFDVDFCMDKRDQVIDHVAEMYGRDAVSQIITFGTM
8	1	1	1	122	DIPEALENSVEIAKRCNVTVRLGEYFLPAFPTEGMEETEFLVMKSREGLEERLEFLFPNEEERKKRRPEYDERLQTELDVINQMGFPGYFLIVMEFIQWSKDNAIPVGPGRGSGAGSLVAYALKITDLDPLEYDLLFERFLNPERVSMPDFDVDFCMDKRDQVIDHVAEMYGRDAVSQIITFGTM
9	1	1	1	238	DIPEALENSVEIAKRCNVTVRLGEYFLPAFPTEGMEETEFLVMKSREGLEERLEFLFPNEEERKNRRPEYDERLQIELDVINQMGFPGYFLIVMEFIQWSKDNAIPVGPGRGSGAGSLVAYALKITDLDPLEYDLLFERFLNPERVSMPDFDVDFCMDKRDQVIDHVAEMYGRDAVSQIITFGTM
10	1	1	1	125	DIPEALENSVEIAKRCNVTVRLGEYFLPAFPTEGMEETEFLVMKSREGLEERLEFLFPDEEERKKRRPEYDERLQVELDVINQMGFPGYFLIVMEFIQWSKDNAIPVGPGRGSGAGSLVAYALKITDLDPLEYDLLFERFLNPERVSMPDFDVDFCMDKRDQVIDHVAEMYGRDAVSQIITFGTM
11	1	1	1	136	DIPEALENSVEIAKRCNVTVRLGEYFLPAFPTEGMEETEFLVMKSREGLEERLEFLFPNEEERKKRRPEYDERLQIELDVINQMGFPGYFLIVMEFIQWSKDNSIPVGPGRGSGAGSLVAYALKITDLDPLEYDLLFERFLNPERVSMPDFDVDFCMDKRDQVIDHVAEMYGRDAVSQIITFGTM
12	1	1	1	151	DIPEALENSVEIAKRCNVTVRLGEYFLPAFPTEGMEETEFLVMKSREGLEERLEFLFPDEEELKKRRPEYDERLQIELDVINQMGFPGYFLIVMEFIQWSKDNAIPVGPGRGSGAGSLVAYALKITDLDPLEYDLLFERFLNPERVSMPDFDVDFCMDKRDQVIDHVAEMYGRDAVSQIITFGTM
13	1	1	1	160	DIPEALENSVEIAKRCNVTVRLGEYFLPAFPTEGMEETEFLVMKSREGLEERLEFLFPDEEERKKRRSEYDERLQIELDVINQMGFPGYFLIVMEFIQWSKDNAIPVGPGRGSGAGSLVAYALKITDLDPLEYDLLFERFLNPERVSMPDFDVDFCMDKRDQVIDHVAEMYGRDAVSQIITFGTM
14	1	1	1	185	DIPEALENSVEIAKRCNVTVRLGEYFLPAFPTEGIEETEFLVMKSREGLEERLEFLFPDEEERKKRRPEYDERLQIELDVINQMGFPGYFLIVMEFIQWSKDNAIPVGPGRGSGAGSLVAYALKITDLDPLEYDLLFERFLNPERVSMPDFDVDFCMDKRDQVIDHVAEMYGRDAVSQIITFGTM
15	1	1	1	236	DIPEALENSVEIAKRCNVTVRLGEYFLPAFPTEGMEETEFLVMKSREGLEERLEFLFPDEEERNKRRPEYDERLQIELDVINQMGFPGYFLIVMEFIQWSKDNAIPVGPGRGSGAGSLVAYALKITDLDPLEYDLLFERFLNPERVSMPDFDVDFCMDKRDQVIDHVAEMYGRDAVSQIITFGTM
	166	584	195		total

## Sheet: p_gyrB
	present in
p_tnaA	Number of pSTs	Number of STs	Number of alleles	Nucleotide alleles	Sequence
1	158	576	267	1, 2, 3, 4, 5, 7, 8, 10, 11, 13, 14, 15, 16, 17, 18, 19, 20, 21, 22, 23, 24, 25, 28, 29, 30, 31, 32, 33, 34, 35, 36, 37, 38, 39, 40, 41, 42, 43, 44, 45, 46, 47, 48, 49, 50, 51, 52, 53, 54, 55, 56, 57, 58, 59, 60, 61, 62, 63, 64, 65, 66, 67, 68, 69, 70, 71, 73, 74, 75, 77, 82, 83, 84, 87, 88, 90, 92, 95, 100, 101, 104, 105, 106, 107, 108, 109, 110, 111, 112, 113, 115, 116, 117, 118, 119, 122, 123,…	FVQHLNTNKTPIIEKIFHFDLEREDGISVEVAMQWNDGFQENIFCFTNNIPQRDGGTHLAGFRAALTRTLNSFMDKEGFSKKAKTATSGDDAREGLTAVVSVKVPDPKFSSQTKDKLVSSEVKSAVESAMGEKLSEFLVENPSEAKMVCSKIIDAARAREAARKAREMTRRKGALDLAGLPGKLADCQEKDPALSEL
2	2	2	1	6	FVQHLNTNKTPIIEKIFHFDLEREDGISVEVAMQWNDGFQENIFCFTNNIPQRDGGTHLAGFRAALTRTLNTFMDKEGFSKKAKTATSGDDAREGLTAVVSVKVPDPKFSSQTKDKLVSSEVKSAVESAMGEKLSEFLVENPSEAKMVCSKIIDAARAREAARKAREMTRRKGALDLAGLPGKLADCQEKDPALSEL
3	2	2	2	233, 244	FVQHLNTNKTPIIEKIFHFDLEREDGISVEVAMQWNDGFQENIFCFTNNIPQRDGGTHLAGFRAALTRTLNSFMDKEGFSKKAKTATSGDDAREGLTAVVSVKVPDPKFSSQTKDKLVSSEVKSAVESAMGEKLSEFLVENPSEAKMVCSKIIDAARAREAARKAREMTRRKGALDLAGLPGKLADCQKKDPALSEL
4	1	1	1	9	FVQHLNTNKTPIIEKIFHFDLEREDGISVEVAMQWNDGFQENIFCFTNNIPQRDGGTHLAGFRAALTRTLNSFMDKEGFSKKAKTATSGDDAREGLTAVVSVKVPDPKFSSQTKDKLVSSEVKSAVESAMGEKLSEFLVENPSEAKVVCSKIIDAARAREAARKAREMTRRKGALDLAGLPGKLADCQEKDPALSEL
5	1	1	1	12	FVQHLNTNKTPIIEKIFHFDLEREDGISVEVATQWNDGFQENIFCFTNNIPQRDGGTHLAGFRAALTRTLNSFMDKEGFSKKAKTATSGDDAREGLTAVVSVKVPDPKFSSQTKDKLVSSEVKSAVESAMGEKLSEFLVENPSEAKMVCSKIIDAARAREAARKAREMTRRKGALDLAGLPGKLADCQEKDPALSEL
6	1	1	1	26	FVQHLNTNKTPIIEKIFHFDLEREDGISVEVAMQWNDGFQENIFCFTNNIPQRDGGSHLAGFRAALTRTLNSFMDKEGFSKKAKTATSGDDAREGLTAVVSVKVPDPKFSSQTKDKLVSSEVKSAVESAMGEKLSEFLVENPSEAKMVCSKIIDAARAREAARKAREMTRRKGALDLAGLPGKLADCQEKDPALSEL
7	1	1	1	267	FVQHLNTNKTPIIEKIFHFDLEREDGISVEVAMQWNDGFQENIFCFTNNIPQRDGGTHLAGFRAALTRTLNSFMDKEGFSKKAKTVTSGDDAREGLTAVVSVKVPDPKFSSQTKDKLVSSEVKSAVESAMGEKLSEFLVENPSEAKMVCSKIIDAARAREAARKAREMTRRKGALDLAGLPGKLADCQEKDPALSEL
	166	584	274		total

## Sheet: p_recA
	present in
p_tnaA	Number of pSTs	Number of STs	Number of alleles	Nucleotide alleles	Sequence
1	157	575	193	1, 2, 3, 4, 6, 8, 9, 10, 11, 12, 13, 14, 15, 16, 17, 18, 19, 20, 21, 22, 23, 24, 25, 26, 27, 29, 30, 31, 32, 33, 34, 35, 36, 38, 39, 40, 41, 42, 43, 44, 45, 46, 47, 48, 49, 50, 51, 52, 53, 54, 55, 56, 57, 59, 60, 61, 62, 63, 64, 65, 66, 67, 69, 70, 72, 73, 74, 75, 76, 77, 80, 81, 82, 84, 85, 86, 87, 88, 89, 90, 91, 92, 93, 94, 95, 96, 97, 98, 99, 100, 101, 109, 110, 111, 112, 113, 114, 115, 116, …	LSLDIALGAGGLPMGRIVEIYGPESSGKTTLTLELIAAAQREGKTCAFIDAEHALDPVYAKKLGVDIDALLVSQPDTGEQALEICDALARSGAIDVMVVDSVAALTPKAEIEGEMGDSHMGLQARMLSQAMRKLTGNLKQSNCMCIFINQIRMKIGVMFGNPETTTGGNALKFYASVRLDIRRTGAIKEGDEVVGNETRIKVVKNKIAAPFKEANTQIMYGQGFNREGELIDLGVKHKLVEK
2	2	2	1	107	LSLDIALGAGGLPMGRIVEIFGPESSGKTTLTLEVIAAAQKQGKTCAFIDAEHALDPIYAQKLGVNIDELLVSQPDTGEQALEICDALARSGAVDVIVVDSVAALTPKAEIEGEMGDSHMGLQARLLSQSMRKMTGNLKASNCMCIFINQIRMKIGVMFGNPETTTGGNALKFYASVRLDIRRTGAIKEGDEVVGNETRIKVVKNKIAAPFKEANTQILYGKGFNRYGELIDLGVKHKLVEK
3	1	1	1	120	LSLDIALGAGGLPMGRIVEIFGPESSGKTTLTLEVIAAAQKQGKTCAFIDAEHALDPVYAQKLGVNIDELLVSQPDTGEQALEICDALARSGAVDVMVVDSVAALTPKAEIEGEMGDSHMGLQARLLSQSMRKMTGNLKASNCMCIFINQIRMKIGVMFGNPETTTGGNALKFYASVRLDIRRTGAIKEGDEVVGNETRIKVVKNKIAAPFKEANTQILYGKGFNRYGELIDLGVKHKLVEK
4	1	1	1	5	LSLDIALGAGGLPMGRIVEIYGPESSGKTTLTLELIAAAQREGKTCAFIDAEHALDPVYAKKLGVDIDALLVSQPDTGEQALEICDALTRSGAIDVMVVDSVAALTPKAEIEGEMGDSHMGLQARMLSQAMRKLTGNLKQSNCMCIFINQIRMKIGVMFGNPETTTGGNALKFYASVRLDIRRTGAIKEGDEVVGNETRIKVVKNKIAAPFKEANTQIMYGQGFNREGELIDLGVKHKLVEK
5	1	1	1	7	LSLDIALGAGGLPMGRIVEIYGPESSSKTTLTLELIAAAQREGKTCAFIDAEHALYPVYAKKLGVDIDALLVSQPDTGEQALEICDALTRSGAIDVMVVDSVAALTPKAEIEGEMGDSHMGLQARMLSQAMRKLTGNLKQSNCMCIFINQIRMKIGVMFGNPETTTGGNALKFYASVRLDIRRTGAIKEGDEVVGNETRIKVVKNKIAAPFKEANTQIMYGQGFNREGELIDLGVKHKLVEK
6	1	1	1	37	LSLDIALGAGGLPMGRIVEIYGPESSGKTTLTQELIAAAQREGKTCAFIDAEHALDPVYAKKLGVDIDALLVSQPDTGEQALEICDALARSGAIDVMVVDSVAALTPKAEIEGEMGDSHMGLQARMLSQAMRKLTGNLKQSNCMCIFINQIRMKIGVMFGNPETTTGGNALKFYASVRLDIRRTGAIKEGDEVVGNETRIKVVKNKIAAPFKEANTQIMYGQGFNREGELIDLGVKHKLVEK
7	1	1	1	157	LSLDIALGAGGLPMGRIVEIYGPESSGKTTLTLELIAAAQREGKTSAFIDAEHALDPVYAKKLGVDIDALLVSQPDTGEQALEICDALARSGAIDVMVVDSVAALTPKAEIEGEMGDSHMGLQARMLSQAMRKLTGNLKQSNCMCIFINQIRMKIGVMFGNPETTTGGNALKFYASVRLDIRRTGAIKEGDEVVGNETRIKVVKNKIAAPFKEANTQIMYGQGFNREGELIDLGVKHKLVEK
8	1	1	1	170	LSLDIALGAGGLPMGRIVEIYGPESSGKTTLTLELIAAAQREGKTCAFIDAEHALDPVYAKKLGVDIDALLVSQPDTGEQALEICDALARSGAIDVMVVDSVAALTPKAEIEGEMGDSHMGLQARMLSQAMRKLTGNLKQSNCMCIFINQIRMKIGVMFGNPETTTGGNALKFYASVRLDIRRTGAIKEGDEVVGNETRIKVVKNKIAAPFKEANTQIMYGQGFKREGELIDLGVKHKLVEK
9	1	1	1	184	LSLDIALGAGGLPMGRIVEIYGPESSGKTTLTLELIAAAQREGKTCAFIDAEHALDPVYAKKLGVDIDALLVSQPDTGEQALEICDALARSGAIDVMVVDSVAALTPKAEIEGEMGDSHMGLQARMLSQAMRKLTGNLKQSNCMCIFINQIRMKIGVMFGNPETTTGGNALKFYASVRLDIRRTGAIKEGDEVVGNETRIKVVKNKIAAPFKEANTQIMYGQGFNREGELID*GVKHKLVEK
	166	584	201		total

## Sheet: p_dtdS
	present in
p_tnaA	Number of pSTs	Number of STs	Number of alleles	Nucleotide alleles	Sequence
1	156	574	229	1, 2, 3, 4, 5, 6, 7, 8, 9, 10, 11, 12, 13, 14, 15, 17, 18, 19, 20, 21, 22, 23, 24, 25, 26, 27, 28, 29, 30, 31, 32, 33, 34, 35, 36, 38, 39, 40, 41, 42, 43, 44, 45, 46, 47, 48, 50, 51, 52, 53, 54, 55, 56, 57, 58, 59, 60, 61, 65, 67, 68, 69, 70, 71, 73, 74, 75, 76, 78, 79, 81, 82, 84, 88, 89, 91, 94, 95, 96, 97, 98, 100, 101, 102, 103, 104, 105, 106, 107, 108, 109, 110, 111, 112, 113, 116, 117, 118,…	KIKKTAICGTDVHIYNWDEWSQKTIPVPMVVGHEYVGEVVAIGQEVRGFEIGDRVSGEGHITCGHCRNCRGGRTHLCRNTIGVGVNREGAFAEYLVIPAFNAFKIPDEISDDLASIFDPFGNAVHTALSFDLVGEDVLITGAGPIGIMAAAV
2	2	2	1	168	KIKKTAICGTDVHIYNWDEWSQKTIPVPMVVGHEYVGEVVAIGQEVRGFEIGDRVSGEGHITCGHCRNCRGGRTHLCRNTIGVGVNREGAFAEYLVIPAFNAFKIPDEISDDLASIFDPFGNAVHTALSFDLVGEDVLITGSGPIGIMAAAV
3	2	2	1	209	KIKKTAICGTDVHIYNWDEWSQKTIPVPMVIGHEYVGEVVAIGQEVRGFEIGDRVSGEGHITCGHCRNCRGGRTHLCRNTIGVGVNREGAFAEYLVIPAFNAFKIPDEISDDLASIFDPFGNAVHTALSFDLVGEDVLITGAGPIGIMAAAV
4	1	1	1	16	KIKKTAICGTDVHIYNWDEWSQKTIPVPMVVGHEYVGEVVAIGQEVRGFEIGDRVSGEGHITCGHCRNCRGGRTHLCRNTIGVGVNREGAFAEYLVIPAFNAFKIPDEISDDLASIFDPFGNAVHTALSFDLVGEDVLITGAGPNGIMAAAV
5	1	1	1	37	KIKKTAICGTDVHIYNWDEWSQKTIPVPMVVGHEYVGEVVAIGQEVRGFEIGDRVSGEGHITCGHCRNCRGGRTHLCRNTIGVGVNREGAFAEYLVIPAFNAFKIPDEISDDLASIFDPFGNAVHTALSFDLVGEDVLITGAGPIGIMAAAI
6	1	1	1	49	KIKKTAICGTDVHIYNWDEWSQKTIPVPMVVGHEYVGEVVAIGQEVRGFDIGDRVSGEGHITCGHCRNCRGGRTHLCRNTIGVGVNREGAFAEYLVIPAFNAFKIPDEISDDLASIFDPFGNAVHTALSFDLVGEDVLITGAGPIGIMAAAV
7	1	1	1	99	KIKKTAICGTDVHIYNWDEWSQKTIPVPMVVGHEYVGEVVAIGQEVRGFEIGDRVSGEGHITCGHCRNCRGGRTHLCRNTIGVGVNREGAFAEYLVIPAFNAFKIPDEISDDLASIFDPFGNAVHTALSFDLVGEGVLITGAGPIGIMAAAV
8	1	1	1	172	KIKKTAICGTDVHIYNWDEWSQKTIPVPMVVGHEYVGEVVAIGQEVRGFEIGDRVSGEGHITCGHCRNCRGGRTHLCRNTIGVGVNREGAFAEYLVIPAFNAFKIPDEISNDLASIFDPFGNAVHTALSFDLVGEDVLITGAGPIGIMAAAV
9	1	1	1	177	KIKKTAICGTDVHIYNWDEWSQKTIPVPMVVGHEYVGEVVAIGQEVRGFEIGDRVSGEGHITCGHCRNCRGGRTHLCRNTIGVGVNREGAFAEYLVIPAFNAFKIPDEISDDLASIFDPFGNAVHTALSFDLVGEDVLITGAGPIGVMAAAV
	166	584	237		total

## Sheet: p_pntA
	present in
p_tnaA	Number of pSTs	Number of STs	Number of alleles	Nucleotide alleles	Sequence
1	114	509	98	3, 4, 6, 7, 8, 10, 11, 12, 13, 14, 15, 18, 19, 21, 23, 24, 25, 26, 27, 28, 29, 30, 31, 32, 33, 34, 37, 38, 39, 40, 41, 43, 45, 46, 47, 48, 49, 50, 53, 54, 55, 60, 61, 63, 66, 69, 70, 71, 72, 73, 74, 77, 78, 80, 82, 83, 86, 89, 91, 93, 94, 95, 96, 97, 99, 102, 104, 105, 107, 109, 112, 113, 114, 115, 117, 118, 120, 121, 122, 125, 127, 128, 130, 132, 134, 142, 150, 153, 155, 158, 160, 161, 162, 163,…	SDDFNKKAAELYAEQAKDVDIIITTALIPGRPAPKLITKEMVDSMKAGSVIVDLAAANGGNCEYTVKDQVIMTDNGVKIVGYTDMVGRLPTQSSQLYATNLVNLLKLLCKEKDGNINIDFEDVVLRGVTVIKEGEITWPAPPI
2	10	18	8	1, 2, 35, 36, 87, 103, 106, 126	SDDFNKKAAELYAEQAKDVDIIITTALIPGRPAPKLITKEMVDSMKAGSVIVDLAAANGGNCEYTVKDQVIMTDNGVKIVGYTDMVGRLPTQSSQLYATNLVNLLKLLCKEKDGNINIDFEDVVLRGVTVVKEGEITWPAPPI
3	4	9	1	20	SDDFNKKAAELYAEQAKEVDIIITTALIPGRPAPKLITKEMVDSMKAGSVIVDLAAANGGNCEYTVKDQVIMTDNGVKIVGYTDMVGRLPTQSSQLYATNLVNLLKLLCKEKDGNINIDFEDVVLRGVTVIKEGEITWPAPPI
4	3	9	5	56, 129, 131, 152, 154	SDDFNKKAAELYAEQAKDVDIIITTALIPGRPAPKLITKEMVDSMKAGSVIVDLAAANGGNCEYTVKDQVIMTNNGVKIVGYTDMVGRLPTQSSQLYATNLVNLLKLLCKEKDGNINIDFEDVVLRGVTVIKEGEITWPAPPI
5	2	3	1	17	SDDFNKKAAELYAEQAKDVDIIITTALIPGRPAPKLITKEMVDSMKAGSVIVDLAAANGGNCEYTVKDQVIMTDNGVKIVGYTDMVGRLPTQSSQLYATNLVNLLKLLCKEKDGNINIDFEDVVLRGVTVIKEGKITWPAPPI
6	1	3	2	76, 135	SDDFNKKAAELYAEQAKDVDIIITTALIPGRPAPKLITKEMVDSMKAGSVIVDLAAANGGNCEYTVKDQVIMTDNGVKIVGYTDMVGRLPTQSSQLYATNLVNLLKLLCKEKDGNINIDFEDLVLRGVTVIKEGEITWPAPPI
7	1	2	1	44	SDDFNKKAAELYAEQAKDVDIIITTALIPGRPAPKLITKEMVDSMKAGSVIVDLAVANGGNCEYTVKDQVIMTENGVKIVGYTDMVGRLPTQSSQLYATNLVNLLKLLCKEKDGNINIDFEDVVLRGVTVIKEGEITWPAPPI
8	2	2	2	68, 123	SDDFNKKAAELYAEQAKDVDIIITTALIPGRPAPKLITKEMVDSMKAGSVIVDLAAANGGNCEYTVKDQVIMTDNGVKIVGYTDMVGRLPTQSSQLYATNLVNLLKLLCKEKNGNINIDFEDVVLRGVTVIKEGEITWPAPPI
9	2	2	1	119	SDDFNKKAAELYAEQAKDVDIIITTALIPGRPAPKLITKEMVDSMKAGSVIVDLAAANGGNCEYTEKDQVIMTDNGVKIVGYTDMVGRLPTQSSQLYATNLVNLLKLLCKEKDGNINIDFEDVVLRGVTVIKEGEITWPAPPI
10	1	1	1	65	SDDFNKKAAELYAEQAKEVDIIITTALIPGRPAPKLITKEMVDSMKAGSVIVDLAAANGGNCEYTVKDQVIMTNNGVKIVGYTDMVGRLPTQSSQLYATNLVNLLKLLCKEKDGNINIDFEDVVLRGVTVIKEGEITWPAPPI
11	1	1	1	90	SDDFNKKAAELYAEQAKDVDIIITTALIPGRPAPKLITKEMVDSMKAGSVIVDLAAANGGNCEYTVKDQVIMTDNGVKIVGYTDMVGRLPTQSSQLYATNLVNLLKLLRKEKDGNINIDFEDVVLRGVTVIKEGEITWPAPPI
12	1	1	1	98	SDDFNKKAAELYAEQAKDVDIIITTALIPGRPAPKLITKEMVDSMKAGSVIVDLAAANGGNCEYTVKDQVIMTDNGIKIVGYTDMVGRLPTQSSQLYATNLVNLLKLLCKEKDGNINIDFEDVVLRGVTVIKEGEITWPAPPI
13	1	1	1	111	SDDFNKKAAELYAEQAKDVDIIITTALIPGRPAPKLITKEMVDSMKAGSVIVDLAAANGGNCEYTVKDQVIMTDNGVKIVGYTDMVGRLPTQSSQLYATNLVNLLKLLCKEKDGNINIDFEDVVLRGVTVIKEGAITWPAPPI
14	1	1	1	116	SDDFNKKAAELYAEQAKDVDIIITTALIPGRPAPKLITKEMVDSMKAGSVIVDLAAANGGNCEYTVKDQVIMTDNGVKIVGYTDMVGRLPTQSSQLYATNLVNLLKLLCKEKDGDINIDFEDVVLRGVTVIKEGEITWPAPPI
15	1	1	1	137	SDDFNKKAAELYAEQAKDVDIIITTALIPGRPAPKLITKEMVDSMKAGSVIVDLAAANGGNCEYTVKNQVIMTDNGVKIVGYTDMVGRLPTQSSQLYATNLVNLLKLLCKEKDGNINIDFEDVVLRGVTVIKEGEITWPAPPI
16	1	1	1	5	SDDFNQKAAELYAEQAKDVDIIITTALIPGRPAPKLITKEMVDSMKAGSVIVDLAAANGGNCEYTVKDQVIMTNNGVKIVGYTDMVGRLPTQSSQLYATNLVNLLKLLCKEKDGNINIDFEDVVLRGVTVIKEGEITWPAPPI
17	1	1	1	9	FDDFNKKAAELYAEQAKDVDIIITTALIPGRPAPKLITKEMVDSMKAGSVIVDLAAANGGNCEYTVKDQVIMTDNGVKIVGYTDMVGRLPTQSSQLYATNLVNLLKLLCKEKDGNINIDFEDVVLRGVTVIKEGEITWPAPPI
18	1	1	1	16	SDDFNKKAAELYAEQAKDVDIIITTALIPGRPAPKLITKEMVDSMKAGSVIVDLAAANGGNCECTVKDQVIMTDNGVKIVGYTDMVGRLPTQSSQLYATNLVNLLKLLCKEKDGNINIDFEDVVLRGVTVIKEGEITWPAPPI
19	1	1	1	22	CDDFNKKAAELYAEQAKDVDIIITTALIPGRPAPKLITKEMVDSMKAGSVIVDLAAANGGNCEYTVKDQVIMTDNGVKIVGYTDMVGRLPTQSSQLYATNLVNLLKLLCKEKDGNINIDFEDVVLRGVTVIKEGEITWPAPPI
20	1	1	1	42	SDDFNKKAAELYAEQAKDVDIIITTALIPGRPAPKLITKEMVDSMKAGSVIVDLAAANGGNCAYTVKDQVIMTDNGVKIVGYTDMVGRLPTQSSQLYATNLVNLLKLLCKEKDGNINIDFEDVVLRGVTVIKEGEITWPAPPI
21	1	1	1	57	SDDFNKKAAELYAEQAKDVDIIITTALIPGRPAPKLITKEMVDSMKAGSVIVDLAAANGGNCEYTVKDQVIMTDNGVKIVGYADMVGRLPTQSSQLYATNLVNLLKLLCKEKDGNINIDFEDVVLRGVTVIKEGEITWPAPPI
22	1	1	1	58	SDDFNKKAAELYAEQAKDVDIIITTALIPGRPAPKLITKEMVDSMKAGSVIVDLAAANGGNCEYTVKDQVIMTDNGVKIVGYTDMVGRLPTQSSQLYATNLVNLLRLLCKEKDGNINIDFEDVVLRGVTVIKEGEITWPAPPI
23	1	1	1	75	SDDFNKKAAELYAEQAKDVDIIITTALIPCRPAPKLITKEMVDSMKAGSVIVDLAAANGGNCEYTVKDQVIMTDNGVKIVGYTDMVGRLPTQSSQLYATNLVNLLKLLCKEKDGNINIDFEDVVLRGVTVIKEGEITWPAPPI
24	1	1	1	81	SDDFNKKAAELYAEQAKDVDIIITTALIPGRPAPKLITKEMVDSMKAGSVIVDLAAANGGNCEYTVKDQVIMTDNGVKIVGYTDMVGRLPTQSSQLYATNLVNLLKLLCKEKDGSINIDFEDVVLRGVTVIKEGEITWPAPPI
25	1	1	1	84	SDDFNKKAAELYAEQAKDVDIIITTALIPGRPAPKLITKEMVDSMKAGSVIVDLAAANGGNCEYTVKDQVIMTDNGVKIVGYTDMVGRLPTQSSQLYATNIVNLLKLLCKEKDGNINIDFEDVVLRGVTVIKEGEITWPAPPI
26	1	1	1	85	SDDFNKKAAELYAEQAKDVDIIITTALIPGRPAPKLITKEMVDRMKAGSVIVDLAAANGGNCEYTVKDQVIMTDNGVKIVGYTDMVGRLPTQSSQLYATNLVNLLKLLCKEKDGNINIDFEDVVLRGVTVIKEGEITWPAPPI
27	1	1	1	88	SDDFNKKAAELYAEQAKDVDIIITTALIPGRPAPKLITKEMVDSMKAGSVIVDLAAADGGNCEYTVKDQVIMTDNGVKIVGYTDMVGRLPTQSSQLYATNLVNLLKLLCKEKDGNINIDFEDVVLRGVTVIKEGEITWPAPPI
28	1	1	1	92	SDDFNKKAAELYAEQAKDVDIIITTALIPGRPAPKLITREMVDSMKAGSVIVDLAAANGGNCEYTVKDQVIMTDNGVKIVGYTDMVGRLPTQSSQLYATNLVNLLKLLCKEKDGNINIDFEDVVLRGVTVIKEGEITWPAPPI
29	2	2	1	100	SDDFNKKAAELYAEQAKDVDIIITTALIPGRPAPKLITKEMVDSMKAGSVIVDLAAANGGNCEYTVKDQVIMTDNGVKIVGYTDMVGRLPTQSSQLYATNLVNLLKLLCKEKDGNINIDFEDVVLRGVTVIKEGEITWPAPSI
30	1	1	1	101	SDDFNKKAAELYAEQAKDVDIIITTALIPGRPAPKLITKEMVDSMKAGSVIVDLAAANGGNCEYTVKDQVIMTDNGVKIVGYTDMVGRLPTQSSQLYATNLVNLLKLLCKEKDGNININFEDVVLRGVTVIKEGEITWPAPPI
31	1	1	1	108	SDDFNKKAAELYAEQAKDVDIIITTALIPGRPAPKLITKEMVDSMKVGSVIVDLAAANGGNCEYTVKDQVIMTDNGVKIVGYTDMVGRLPTQSSQLYATNLVNLLKLLCKEKDGNINIDFEDVVLRGVTVIKEGEITWPAPPI
32	1	1	1	124	SDDFNKKAAELYAEQAKDVDIIITTALIPGRPAPKLITKEMVDSMKAGSVIVDLAAANGGNCEHTVKDQVIMTDNGVKIVGYTDMVGRLPTQSSQLYATNLVNLLKLLCKEKDGNINIDFEDVVLRGVTVIKEGEITWPAPPI
33	1	1	1	133	SDDFNKKAAELYAEQAKDVDIIITTALIPGRPAPKLITKEMVDSMKAGSVIVDLVAANGGNCEYTVKDQVIMTDNGVKIVGYTDMVGRLPTQSSQLYATNLVNLLKLLCKEKDGNINIDFEDVVLRGVTVIKEGEITWPAPPI
34	1	1	1	159	SDDFNKKAAELYAEQAKDVDIIITTALIPGRPAPKLITKEMVDSMKAGSVIVDLAAANGGNCEYTVKDQVIMTDNGVKIVGYTDMVGRLPTQSSQLYATNLVNLIKLLCKEKDGNINIDFEDVVLRGVTVIKEGEITWPAPPI
35	1	1	1	166	SDDFNKKAAELYAEQAKDVDIIITTALIPGRPAPKLITKEMVDSMKAGSVIVDLAAANSGNCEYTVKDQVIMTDNGVKIVGYTDMVGRLPTQSSQLYATNLVNLLKLLCKEKDGNINIDFEDVVLRGVTVIKEGEITWPAPPI
36	0	0	1	136	SDDFNKKAAELYAEQAKDVDIIITTALIPGRPAPKLITKEMVDSMKAGSVIVDLAAANGGNCEYTVKDQVIMTDNGVKIVGYTDMVGRLPTQSSQLYATNLVNLLKLLCKEKGGNINIDFEDVVLRGVTVIKEGEITWPAPPI
	166	584	146		total

## Sheet: p_pyrC
	present in
p_tnaA	Number of pSTs	Number of STs	Number of alleles	Nucleotide alleles	Sequence
1	80	388	129	4, 5, 7, 8, 10, 11, 13, 14, 16, 18, 19, 23, 24, 25, 26, 27, 28, 29, 30, 31, 32, 33, 34, 39, 40, 41, 42, 43, 45, 47, 48, 50, 51, 53, 54, 57, 62, 63, 66, 71, 73, 77, 78, 82, 84, 88, 89, 90, 93, 96, 97, 98, 100, 101, 104, 109, 113, 114, 115, 116, 117, 119, 121, 123, 124, 125, 128, 129, 130, 132, 137, 138, 140, 141, 142, 143, 146, 150, 151, 152, 153, 156, 159, 160, 162, 163, 167, 168, 169, 170, 171, …	AKLYPAGATTNSDSGVTDAKNIYHVLEAMEEVGMLLLVHGEVTHHHVDIFDREKEFLDTVLAPIVNDFPNLKIVLEHITTADAAQFVNNASDNVAATITAHHLLFNRNHMLVGGIKPHFYCLPILKRNTHQQALIEAATSGSKKFFLGTDSAPHAKGAKESAC
2	17	63	22	3, 20, 21, 22, 37, 44, 55, 61, 79, 80, 83, 107, 110, 127, 192, 193, 194, 195, 206, 210, 223, 264	AKLYPAGATTNSDSGVTDAKNIYHVLEAMEEVGMLLLVHGEVTHHHVDIFDREKEFLDTVLTPIVNDFPNLKIVLEHITTADAAQFVNNASDNVAATITAHHLLFNRNHMLVGGIKPHFYCLPILKRNTHQQALIEAATSGSKKFFLGTDSAPHAKGAKESAC
3	11	48	19	38, 46, 49, 65, 69, 85, 99, 111, 120, 126, 131, 135, 136, 145, 161, 166, 175, 257, 259	AKLYPAGATTNSDSGVTDAKNIYHVLEAMEEVGMLLLVHGEVTHHHVDIFDREKEFLDTVLAPIVNDFPNLKIVLEHITTADAAQFVNNASDNVAATITAHHLLFNRNHMLVGGIKPHFYCLPILKRNTHQQALIEAATCGSKKFFLGTDSAPHAKGAKESAC
4	4	9	4	17, 35, 52, 155	AKLYPAGATTNSDSGVTDAKNIYHVLEAMEEVGMLLLVHGEVTHHHVDIFDREKEFLDTVLAPIVNDFPSLKIVLEHITTADAAQFVNNASDNVAATITAHHLLFNRNHMLVGGIKPHFYCLPILKRNTHQQALIEAATSGSKKFFLGTDSAPHAKGAKESAC
5	2	7	3	6, 36, 58	AKLYPAGATTNSDSGVTDAKNIYHVLEAMEEVGMLLLVHGEVTHHHVDIFDREKEFLDTVLAPIVNDFPNLKIVLEHITTADAAQFVNYASDNVAATITAHHLLFNRNHMLVGGIKPHFYCLPILKRNTHQQALIEAATSGSKKFFLGTDSAPHAKGAKESAC
6	4	7	5	112, 133, 157, 179, 262	AKLYPAGATTNSDSGVTDAKNIYHVLEAMEEVGMLLLVHGEVTHHHVDIFDREKEFLDTVLAPIVNDFPNLKIVLEHITTADAALFVNNASDNVAATITAHHLLFNRNHMLVGGIKPHFYCLPILKRNTHQQALIEAATSGSKKFFLGTDSAPHAKGAKESAC
7	3	5	1	9	AKLYPAGATTNSDSGVTDAKNIYHVLEAMEEVGMLLLVHGEVTHHHVDIFDREKEFLDTVLAPIVNDFPNLKIVLEHITTADAALFVNNASDNVAATITAHHLLFNRNHMLVGGIKPHFYCLPILKRNTHQQALIEAATCGSKKFFLGTDSAPHAKGAKESAC
8	1	5	2	60, 74	AKLYPAGATTNSDSGVTDAKNIYHVLEAMEEVGMLLLVHGEVTHHHVDIFDREKEFLDTVLTPIVNDFPNLKIVLEHITTADAAQFVNNASDNVAATITAHHLLFNRNHMLVGGIKPHFYCLPILKRNTHQQALIEAATCGSKKFFLGTDSAPHAKGAKESAC
9	3	4	1	95	AKLYPAGATTNSDSGVTDAKNIYHVLEAMEEVGMLLLVHGEVTHHHVDIFDREKEFLDTVLAPIVNDFPSLKIVLEHITTADAALFVNNASDNVAATITAHHLLFNRNHMLVGGIKPHFYCLPILKRNTHQQALIEAATSGSKKFFLGTDSAPHAKGAKESAC
10	2	4	2	86, 122	AKLYPAGATTNSDSGVTDAKNIYHVLEAMEEVGMLLLVHGEVTHHHVDIFDREKEFLDTVLAPIVNDFPNLKIVLEHITTADAAQFVNNASDNVAATITAHHLLFNRNHMLVGGIKPHFYCLPILKRNTHQQALIEAATSGSKKFFIGTDSAPHAKGAKESAC
11	2	3	1	12	AKLYPAGATTNSDSGVTDAKNIYHVLEAMEEVGMLLLVHGEVTHHHVDIFDREKEFLDTVLAPIVNDFPNLKIVLEHITTADAAQFVNNASDNVAATITAHHLLFNRNHMLVGGLKPHFYCLPILKRNTHQQALIEAATSGSKKFFLGTDSAPHAKGAKESAC
12	1	3	1	91	AKLYPAGATTNSDSGVTDAKNIYHVLEAMEEVGMLLLVHGEVTHHHVDIFDREKEFLDTVLAPIVNGFPNLKIVLEHITTADAAQFVNNASDNVAATITAHHLLFNRNHMLVGGIKPHFYCLPILKRNTHQQALIEAATSGSKKFFLGTDSAPHAKGAKESAC
13	2	3	1	92	AKLYPAGATTNSDSGVTDAKNIYHVLEAMEEVGMLLLVHGEVTHHHVDIFDREKEFLDTVLTPIVNDFPNLKIVLEHITTADAAQFVNNASDNVAATITAHHLLFNRNHMLVGGIKPHFYCLPILKRNTHQQALIEAATSGSKKYFLGTDSAPHAKGAKESAC
14	2	3	1	158	AKLYPAGATTNSDSGVTDAKNIYHVLEAMEEVGMLLLVHGEVTHHHVDIFDREKEFLDTVLAPIVNDFPNLKIVLEHITTADAAQFVNNASDNVAATITAHHLLFNRNHMLVGGIKPHFYCLPILKRNIHQQALIEAATSGSKKFFLGTDSAPHAKGAKESAC
15	2	2	1	56	AKLYPAGATTNSDSGVTDAKNIYHVLEAMEEVGMLLLVHGEVTHHHVDIFDREKEFLDTVLAPIVNDFPNLKIVLEHITTADAAQFVNNASDNVAATITAHHLLFNRNHMLVGGIKPHFYCLPILKRNTHQQALIDAATSGSKKFFLGTDSAPHAKGAKESAC
16	2	2	1	105	AKLYPAGATTNSDSGVTDAKNIYHVLEAMEEVGMLLLVHGEVTHHHVDIFDREKEFLGTVLTPIVNDFPNLKIVLEHITTADAAQFVNNASDNVAATITAHHLLFNRNHMLVGGIKPHFYCLPILKRNTHQQALIEAATSGSKKFFLGTDSAPHAKGAKESAC
17	2	2	1	173	AKLYPAGATTNSDSGVTDAKNIYHVLEAMEEVGMLLLVHGEVTHHHVDIFDREKEFLDTVLAPIVNDFPNLKIVLEHITTADAAQFVNNASDNVAATITAHHVLFNRNHMLVGGIKPHFYCLPILKRNTHQQALIEAATSGSKKFFLGTDSAPHAKGAKESAC
18	2	2	1	190	AKLYPAGATTNSDSGVTNAKNIYHVLEAMEEVGMLLLVHGEVTHHHVDIFDREKEFLDTVLAPIVNDFPNLKIVLEHITTADAAQFVNNASDNVAATITAHHLLFNRNHMLVGGIKPHFYCLPILKRNTHQQALIEAATSGSKKFFLGTDSAPHAKGAKESAC
19	1	1	1	139	AKLYPAGATTNSDSGVTDAKNIYHVFEAMEEVGMLLLVHGEVTHHHVDIFDREKEFLDTVLAPIVNDFPNLKIVLEHITTADAAQFVNNASDNVAATITAHHLLFNRNHMLVGGIKPHFYCLPILKRNTHQQALIEAATSGSKKFFLGTDSAPHAKGAKESAC
20	1	1	1	118	AKLYPAGATTNSDSGVTDAKNIYHVLEAMEEVGMLLLVHGEVTHHHVDIFDREKEFLDTVLAPIVNDFPNLKIVLEHITTADAAQFVNNESDNVAATITAHHLLFNRNHMLVGGIKPHFYCLPILKRNTHQQALIEAATSGSKKFFLGTDSAPHAKGAKESAC
21	1	1	1	165	AKLYPAGATTNSDSGVTDAKNIYHVLEAMEEVGMLLLVHGEVTHHHVDIFDREKEFLDTVLAPIVNDFPNLKIVLEHITTADAAQFVNNASDNVAATITAHHLLFNRNHMLVGGIKPHFYCLPILKRNTHQQALIEAATSGSKKFFLGTDSAPHAKRAKESAC
22	1	1	1	200	AKLYPAGATTNSDSGVTNAKNIYHVLEAIEEVGMLLLVHGEVTHHHVDIFDREKEFLDTVLAPIVNDFPNLKIVLEHITTADAAQFVNNASDNVAATITAHHLLFNRNHMLVGGIKPHFYCLPILKRNTHQQALIEAATSGSKKFFLGTDSAPHAKGAKESAC
23	1	1	1	1	AKLYPAGATTNSDSGVTDAKNIYHVLKAMEEVGMLLLVHGEVTHHHVDIFDREKEFLDTVLTPIVNDFPNLKIVLEHITTADAAQFVNNASDNVAATITAHHLLFNRNHMLVGGIKPHFYCLPILKRNTHQQALIEAATSGSKKFFLGTDSAPHAKGAKESAC
24	1	1	1	2	AKLYPAGATTNSDSGVTDAKNIYHVLEAMEDVGMLLLVHGEVTHHHVDIFDREKEFLDTVLTPIVNDFPNLKIVLEHITTADAAQFVNNASDNVAATITAHHLLFNRNHMLVGGIKPHFYCLPILKRNTHQQALIEAATSGSKKFFLGTDSAPHAKGAKESAC
25	1	1	1	15	AKLYPAGATTNSDSGVTDAKNIYHVLEAMEEVGMLLLVHGEVTHHHVDIFDRKKEFLDTVLAPIVNDFPSLKIVLEHITTADAAQFVNNASDNVAATITAHHLLFNRNHMLVGGIKPHFYCLPILKRNTHQQALIEAATSGSKKFFLGTDSAPHAKGAKESAC
26	1	1	1	59	AKLYPAGATTNSDSGVTDAKNIYHVLAAMEEVGMLLLVHGEVTHHHVDIFDREKEFLDTVLAPIVNDFPNLKIVLEHITTADAAQFVNNASDNVAATITAHHLLFNRNHMLVGGIKPHFYCLPILKRNTHQQALIDAATSGSKKFFLGTDSAPHAKGAKESAC
27	1	1	1	64	AKLYPAGATTNSDSGVTDAKNIYHVLEAMEEVGMLLLVHGEVTHHHVDIFDREKEFLDTVLAPIVNDFPNLKIVLEHITTADAAQFVNNASENVAATITAHHLLFNRNHMLVGGIKPHFYCLPILKRNTHQQALIEAATSGSKKFFLGTDSAPHAKGAKESAC
28	1	1	1	81	AKLYPAGATTNSDSGVTDAKNIYHVLEAMEEVGMLLLVHGEVTHHHVDIFDREKEFLDTVLAPIVNDFPNLKIVLEHITTTDAAQFVNNASDNVAATITAHHLLFNRNHMLVGGIKPHFYCLPILKRNTHQQALIEAATSGSKKFFLGTDSAPHAKGAKESAC
29	1	1	1	87	AKLYPAGATTNSDSGVTDAKNIYHVFEAMEEVGMLLLVHGEVTHHHVDIFDREKEFLDTVLAPIVNDFPNLKIVLEHITTADAAQFVNNASDNVAATITAHHLLFNRNHMLVGGIKPHFYCLPILKRNTHQQALIEAATCGSKKFFLGTDSAPHAKGAKESAC
30	1	1	1	108	AKLYPAGATTNSDSGVTDAKNIYHVLEAMEEVGMLLLVHGEVTHHHVDIFDREKEFLDTVLAPIVTDFPNLKIVLEHITTADAAQFVDNASDNVAATITAHHLLFNRNHMLVGGIKPHFYCLPILKRNTHQQALIEAATSGSKKFFLGTDSAPHAKGAKESAC
31	1	1	1	134	AKLYPAGATTNSDSGVTDAKNIYHVLEAMEDVGMLLLVHGEVTHHHVDIFDREKEFLDTVLTPIVNDFPNLKIVLEHITTADAAQFVNNASDNVAATITAHHLLFNRNHMLVGGIKPHFYCLPILKRNTHQQALIEAATCGSKKFFLGTDSAPHAKGAKESAC
32	1	1	1	147	AKLYPAGATTNSDSGVTDAKNIYHVLEAMEEVGMLLLVHGEVTHHHVDIFDREKEFLDTVLAPIVNDFPNLKIVLEHITTADAVQFVNNASDNVAATITAHHLLFNRNHMLVGGIKPHFYCLPILKRNTHQQALIEAATSGSKKFFLGTDSAPHAKGAKESAC
33	1	1	1	148	AKLYPAGATTNSDSGVTDAKNIYHVLEAMEEVGMLLLVHGEVTHHHVDIFDREKEFLDTVLDPIVNDFPNLKIVLEHITTADAAQFVNNASDNVAATITAHHLLFNRNHMLVGGIKPHFYCLPILKRNTHQQALIEAATSGSKKFFLGTDSAPHAKGAKESAC
34	1	1	1	149	AKLYPAGATTNSDSGVTDAKNIYHVLEAMEEVGMLLLVHGEVTHHHVDIFDREKEFLYTVLAPIVNDFPNLKIVLEHITTADAAQFVNNASDNVAATITAHHLLFNRNHMLVGGIKPHFYCLPILKRNTHQQALIEAATSGSKKFFLGTDSAPHAKGAKESAC
35	1	1	1	154	AKLYPAGATTNSDSGVTDAMNIYHVLEAMEEVGMLLLVHGEVTHHHVDIFDREKEFLDTVLAPIVNDFPNLKIVLEHITTADAAQFVNNASDNVAATITAHHLLFNRNHMLVGGIKPHFYCLPILKRNTHQQALIEAATCGSKKFFLGTDSAPHAKGAKESAC
36	1	1	1	164	AKLYPAGATTNSDSGVTDAKNIYHVLEAMEEVGMLLLVHGEVTHHHVDIFDREKEFLDTVLAPIVNDFPNLKIVLEHITTADAAQFVNNTSDNVAATITAHHLLFNRNHMLVGGIKPHFYCLPILKRNTHQQALIEAATSGSKKFFLGTDSAPHAKGAKESAC
37	1	1	1	174	AKLYPAGATTNSDSGVTDAKNIYHVLEAMEEVGMLLLVHGEVTHHHVDIFDREKEFLDTVLAPIVNDFPNLKVVLEHITTADAAQFVNNASDNVAATITAHHLLFNRNHMLVGGIKPHFYCLPILKRNTHQQALIEAATSGSKKFFLGTDSAPHAKGAKESAC
38	1	1	1	196	AKLYPAGATTNSDSGVTDAKNIYHVLEAMEEVGMLLLVHGEVTHHHVDIFDREKEFLDTVLAPIVNDFPNLKIVLEHITTADAAQFVNNASDNVAATITVHHLLFNRNHMLVGGIKPHFYCLPILKRNTHQQALIEAATSGSKKFFLGTDSAPHAKGAKESAC
39	1	1	1	197	AKLYPAGATTNSDSGVTDAKNIYHVLEAMEEVGMLLLVHGEVTHHHVDIFDREKEFLDTILAPIVNDFPNLKIVLEHITTADAAQFVNNASDNVAATITAHHLLFNRNHMLVGGIKPHFYCLPILKRNTHQQALIEAATSGSKKFFLGTDSAPHAKGAKESAC
40	2	2	1	202	TKLYPAGATTNSDSGVTDAKNIYHVLEAMEEVGMLLLVHGEVTHHHVDIFDREKEFLDTVLTPIVNDFPNLKIVLEHITTADAAQFVNNASDNVAATITAHHLLFNRNHMLVGGIKPHFYCLPILKRNTHQQALIEAATSGSKKFFLGTDSAPHAKGAKESAC
41	1	1	1	265	AKLYPAGATTNSDSGVTDAKNIYHVLEAMEEVGMLLLVHGEVTHHHVDIFDREKEFLDTVLVPIVNDFPNLKIVLEHITTADAAQFVNNASDNVAATITAHHLLFNRNHMLVGGIKPHFYCLPILKRNTHQQALIEAATCGSKKFFLGTDSAPHAKGAKESAC
	166	584	219		total

## Sheet: p_tnaA
	present in
p_tnaA	Number of pSTs	Number of STs	Number of alleles	Nucleotide alleles	Sequence
1	124	521	121	1, 2, 6, 7, 8, 9, 10, 11, 12, 13, 15, 16, 17, 18, 19, 21, 22, 23, 24, 25, 26, 27, 28, 29, 31, 32, 33, 34, 36, 37, 38, 39, 41, 42, 44, 45, 46, 47, 48, 50, 51, 54, 55, 57, 61, 62, 64, 65, 66, 68, 69, 71, 72, 73, 76, 77, 79, 80, 81, 82, 83, 84, 85, 86, 88, 92, 93, 94, 95, 97, 98, 99, 100, 101, 102, 103, 104, 105, 108, 110, 111, 112, 115, 116, 118, 121, 122, 123, 124, 126, 127, 128, 129, 130, 131, 13…	YDIPVVIDSARYCENAYFIKQREEGYADKSILEIIREMYQYGDMLTMSAKKDPMVNIGGMCCIRDHQELFQAVQTRCVPMEGFVTYGGMAGRDMEALARGLYEGADEDFLHYRISQVQYLGERLREGGIPIQYPTGGHAVF
2	9	21	3	20, 87, 120	YDIPVVIDSARYCENAYFIKQREEGYADKSILEIIREMYQYGDMLTMSAKKDPMVNIGGMCCIRDHQELFQAVQTRCVPMEGFVTYGGMAGRDMEALARGLYEGADEDFLHYRINQVQYLGERLREGGIPIQYPTGGHAVF
3	3	10	2	4, 5	YDIPVVIDSARYCENAYFIKQREEGYADKSILEIIREMYQYGDMLTMSAKKDPMVNIGGMCCIRDHQELFQAVQTRCVPMEGFVTYGGMAGRDMEALARGLYEGADEDFLHYRISQVQYLGERLREVGIPIQYPTGGHAVF
4	3	4	1	14	YDIPVVIDSARYCENAYFIKQREEGYADKSILEIIREMYQYGDMLTMSAKKDPMVNIGGMCCIRDHQELFQAVQTRCVPMEGFVTYGGMAGRDMEALARGLYEGADEDFLHYRISQVKYLGERLREGGIPIQYPTGGHAVF
5	2	3	1	40	YDIPVVIDSARYCENAYFIKQREEGYADKSILEIIREMYQYGDMPTMSAKKDPMVNIGGMCCIRDHQELFQAVQTRCVPMEGFVTYGGMAGRDMEALARGLYEGADEDFLHYRISQVQYLGERLREGGIPIQYPTGGHAVF
6	3	3	2	70, 90	YDIPVVIDSARYCENAYFIKQREEGYADKSILEIIREMYQYGDMLTMSAKKDPMVNIGGMCCIRDHQELFQAVQTRCVPMEGFVTYGGMAGRDMEALGRGLYEGADEDFLHYRISQVQYLGERLREGGIPIQYPTGGHAVF
7	2	2	1	30	YDIPVVIDSARYCENAYFIKQREEGYADKSILEIIREMYQYGDMLTMSAKKDPMVNIGGMCCIRDHQELFQAVQTRCVPMEGFITYGGMAGRDMEALARGLYEGADEDFLHYRISQVQYLGERLREGGIPIQYPTGGHAVF
8	2	2	2	63, 91	YDIPVVIDSARYCENAYFIKLREEGYADKSILEIIREMYQYGDMLTMSAKKDPMVNIGGMCCIRDHQELFQAVQTRCVPMEGFVTYGGMAGRDMEALARGLYEGADEDFLHYRISQVQYLGERLREGGIPIQYPTGGHAVF
9	2	2	2	109, 114	YDIPVVIDSARYCENAYFIKQREEGYANKSILEIIREMYQYGDMLTMSAKKDPMVNIGGMCCIRDHQELFQAVQTRCVPMEGFVTYGGMAGRDMEALARGLYEGADEDFLHYRISQVQYLGERLREGGIPIQYPTGGHAVF
10	1	1	2	106, 170	YDIPVVIDSARYCENAYFIKQREEGYADKSILEIIREMYQYGDMLTMSAKKDPMVNIGGMCCIRDHQELFQAVQTRCVPMEGFVTYGGMAGRDMEALARGLYEGADEDFLHYRISQVQYLGERLWEGGIPIQYPTGGHAVF
11	1	1	1	3	YDIPVVIDSARYCENAYFIKQREEGYADKSILEIIREMYQYGDMLTMSAKKDPMVNIGGMCCIRDHQELFQAVQTRCVPMEGFVTYGGMAGRDMEALARGLYEGADEDFLHYRISQVQYLGERLREGGIPIQYPTGGHAMF
12	1	1	1	35	YDIPVVIDSARYCENAYFIKQREEGYADKSILEIIREMYQYGDMLTMSAKKDPMVNIGGMCCIRDHQELFQAVQTRCVPMEGFITYGGMAGRDMEALARGLYEGADEDFLHYRISQVQYLGERLRGGGIPIQYPTGGHAVF
13	1	1	1	59	YDIPVVIDSARYCENAYFIKQREEGYADKSILEIIREMYQYGDMLTMSAKKDPMVNIGGMCCIRDHQELFRAVQTRCVPMEGFVTYGGMAGRDMEALARGLYEGADEDFLHYRISQVQYLGERLREGGIPIQYPTGGHAVF
14	1	1	1	67	YDIPVVIDSARYCENAYFIKQREEGYVDKSILEIIREMYQYGDMLTMSAKKDPMVNIGGMCCIRDHQELFQAVQTRCVPMEGFVTYGGMAGRDMEALARGLYEGADEDFLHYRISQVQYLGERLREGGIPIQYPTGGHAVF
15	1	1	1	78	YDIPVVIDSARYCENAYFIKQREEGYADKSILEIMREMYQYGDMLTMSAKKDPMVNIGGMCCIRDHQELFQAVQTRCVPMEGFVTYGGMAGRDMEALARGLYEGADEDFLHYRISQVQYLGERLREGGIPIQYPTGGHAVF
16	1	1	1	89	YDIPVVIESARYCENAYFIKQREEGYADKSILEIIREMYQYGDMLTMSAKKDPMVNIGGMCCIRDHQELFQAVQTRCVPMEGFVTYGGMAGRDMEALARGLYEGADEDFLHYRISQVQYLGERLREGGIPIQYPTGGHAVF
17	1	1	1	96	YDIPVVIDSARYCENAYFIKQREEGYADKSILEIIREMYQYGDMLTMSAKKDPMVNIGGMCCIRDHQELFQAVQTRCVPMEGFVTYGGMAGRDMEALARGLYEGADEDFLHYRISQVRYLGERLREGGIPIQYPTGGHAVF
18	1	1	1	107	YDIPVVIDSARYCENAYFIKQREEGYADKSILEIIREMYQYGDMLTMSAKKDPIVNIGGMCCIRDHQELFQAVQTRCVPMEGFVTYGGMAGRDMEALARGLYEGADEDFLHYRISQVQYLGERLREGGIPIQYPTGGHAVF
19	1	1	1	113	YDIPVVIDSARYCENAYFIKQREEGYADKSILEIIREMYQYGDMLTMSAKKDPMVNIGGMCCIRDHQELFQAVQTRCVPMEGFVTYGGMAGRDMEALARGLYEGADEDFLHYRISQVQYLGECLREGGIPIQYPTGGHAVF
20	1	1	1	117	YDIPVVIDSARYCENAYFIKQREEGYADQSILEIIREMYQYGDMLTMSAKKDPMVNIGGMCCIRDHQELFQAVQTRCVPMEGFVTYGGMAGRDMEALARGLYEGADEDFLHYRISQVQYLGERLREGGIPIQYPTGGHAVF
21	1	1	1	125	YDIPVVIDSAR*CENAYFIKQREEGYADKSILEIIREMYQYGDMLTMSAKKDPMVNIGGMCCIRDHQELFQAVQTRCVPMEGFVTYGGMAGRDMEALARGLYEGADEDFLHYRISQVQYLGERLREGGIPIQYPTGGHAVF
22	1	1	1	168	YDIPVVIDSARYCENAYFIKQQEEGYADKSILEIIREMYQYGDMLTMSAKKDPMVNIGGMCCIRDHQELFQAVQTRCVPMEGFVTYGGMAGRDMEALARGLYEGADEDFLHYRISQVQYLGERLREGGIPIQYPTGGHAVF
23	1	1	1	180	YDIPVVIDSARYCENAYFIKQREEGYADKSILEIIREMYQYGDMLTMSAKKDPMVNIGGMCCIRDHQELFQAVQTRCVPMEGFVTYGGMAGRDMEALARGLYEGADEDFLHYRITQVQYLGERLREGGIPIQYPTGGHAVF
24	1	1	1	182	YDIPVVIDSARYCENAYFIKQREEGYADKSILEIIREMYQYGDMLTMSAKKDPMVNIGGMCCIRDHQELFQSVQTRCVPMEGFVTYGGMAGRDMEALARGLYEGADEDFLHYRISQVQYLGERLREGGIPIQYPTGGHAVF
25	1	1	1	184	YDIPVVIDSARYCENAYFIKQREEGYADKSILEIIREMYQYGDMLTMSAKKDPMVNIGGMCCIRDHQELFQAVQTHCVPMEGFVTYGGMAGRDMEALARGLYEGADEDFLHYRISQVQYLGERLREGGIPIQYPTGGHAVF
	166	584	152		total
